# Supplementary material for: HDAC1/2 control mesothelium/ovarian cancer adhesive interactions impacting on Talin-1-α5β1-integrin-mediated actin cytoskeleton and extracellular matrix protein remodeling
Source: J Exp Clin Cancer Res. 2024 Jan 23;43:27. doi: 10.1186/s13046-023-02930-8 (PMC10804625; doi:10.1186/s13046-023-02930-8)
Supplement: Supplementary file 1 — Additional file 1. [file 13046_2023_2930_MOESM1_ESM.zip]

Archive with 2 entries (2 files):
- 13046_2023_2930_MOESM1_ESM.docx
- Supplementary Figures - .pptx
